# Supplementary material for: Lead-Free Piezoelectric Acceleration Sensor Built Using a (K,Na)NbO3 Bulk Ceramic Modified by Bi-Based Perovskites
Source: Sensors (Basel). 2023 Jan 16;23(2):1029. doi: 10.3390/s23021029 (PMC9867131; doi:10.3390/s23021029)
Supplement: Supplementary file 1 [file sensors-23-01029-s001.zip]

Archive with 1 entries (1 files):
- sensors-2117260-supplementary.pdf
